# Supplementary material for: Burden of obesity in the Eastern Mediterranean Region: findings from the Global Burden of Disease 2015 study
Source: Int J Public Health. 2017 Aug 3;63(Suppl 1):165–76. doi: 10.1007/s00038-017-1002-5 (PMC5973977; doi:10.1007/s00038-017-1002-5)
Supplement: Supplementary file 1 — Supplementary material 1 (XLSX 20 kb) [file 38_2017_1002_MOESM1_ESM.xlsx]

## Sheet: kreporter (54)
Burden of obesity in the Eastern Mediterranean Region: findings from the Global Burden of Disease 2015 study
Prefix	First Name:	Middle Name 1	Middle Name 2	Last Name:	Highest degree	Department	Institution/Organization	Institution/Organization City	Institution/Organization State	Institution/Organization Country	Department 2	Institution/Organization 2	Institution/Organization 2 City	Institution/Organization 2 State	Institution/Organization 2 Country	Department 3	Institution/Organization 3	Institution/Organization 3 City	Institution/Organization 3 State	Institution/Organization 3 Country	Department 4	Institution/Organization 4	Institution/Organization 4 City	Institution/Organization 4 State	Institution/Organization 4 Country
Dr.	Charbel			El Bcheraoui		Institute for Health Metrics and Evaluation	University of Washington
Dr.	Ashkan			Afshin	MD	Institute for Health Metrics and Evaluation	University of Washington	Seattle	WA	United_States
Dr.	Raghid			Charara	MD		American University of Beirut	Beirut		Lebanon
Dr.	Ibrahim			Khalil		Institute for Health Metrics and Evaluation	University of Washington	Seattle	Washington	United_States
Dr.	Maziar			Moradi-Lakeh	MD	Institute for Health Metrics and Evaluation	University of Washington	Seattle	WA	United_States	Department of Community Medicine, Gastrointestinal and Liver Disease Research Center (GILDRC), Preventative Medicine and Public Health Research Center	Iran University of Medical Sciences	Tehran		Iran
Dr.	Nicholas	J		Kassebaum	MD	Institute for Health Metrics and Evaluation	University of Washington	Seattle	Washington	United_States	Department of Anesthesiology & Pain Medicine	Seattle Children's Hospital	Seattle	Washington	United_States
Mr.	Michael			Collison		Institute for Health Metrics and Evaluation	University of Washington	Seattle	Washington	United_States
Ms.	Farah			Daoud		Institute for Health Metrics and Evaluation	University of Washington	Seattle	Washington	United_States
Mr.	Kristopher	J.		Krohn	BA	Institute for Health Metrics and Evaluation	University of Washington	Seattle	Washington	United_States
Ms.	Adrienne			Chew	ND	Institute for Health Metrics and Evaluation	University of Washington	Seattle	Washington	United_States
Mr.	Stan	H.		Biryukov	BS	Institute for Health Metrics and Evaluation	University of Washington	Seattle	Washington	United_States
Ms.	Leslie			Cornaby		Institute for Health Metrics and Evaluation	University of Washington	Seattle	Washington	United_States
Mr.	Kyle	J.		Foreman	PhD	Institute for Health Metrics and Evaluation	University of Washington	Seattle	Washington	United_States		Imperial College London	London		United_Kingdom
Mr.	Michael			Kutz	BS	Institute for Health Metrics and Evaluation	University of Washington	Seattle	Washington	United_States
Mr.	Patrick			Liu	BA	Institute for Health Metrics and Evaluation	University of Washington	Seattle	Washington	United_States
Ms.	Marissa			Reitsma	BS	Institute for Health Metrics and Evaluation	University of Washington	Seattle	Washington	United_States
Mr.	Patrick			Sur	BA	Institute for Health Metrics and Evaluation	University of Washington	Seattle	Washington	United_States			Seattle
Dr.	Haidong			Wang	PhD	Institute for Health Metrics and Evaluation	University of Washington	Seattle	Washington	United_States
Mr.	Ben			Zipkin		Institute for Health Metrics and Evaluation	University of Washington	Seattle	Washington	United_States			Seattle
Prof.	Johan			Ärnlöv	PhD	Department of Neurobiology, Care Sciences and Society, Division of Family Medicine and Primary Care	Karolinska Institutet	Stockholm		Sweden	School of Health and Social Studies	Dalarna University	Falun		Sweden
Dr.	Cristiana			Abbafati	PhD		La Sapienza, University of Rome	Rome		Italy
Dr.	Abdishakur	M		Abdulle	PhD		New York University Abu Dhabi	Abu Dhabi	United Arab Emirates	united_arab_emirates
Dr.	Niveen	M.E.		Abu-Rmeileh	PhD	Institute of Community and Public Health	Birzeit University	Ramallah	West Bank	Palestine
Mr.	Muktar	Beshir		Ahmed	MPH	College of Health Sciences, Department of Epidemiology, ICT and e-Learning Coordinator	Jimma University	Jimma	Oromiya	Ethiopia
Dr.	Ziyad			Al-Aly	MD		Washington University in St. Louis	St. Louis	MO	United_States
Dr.	Khurshid			Alam	PhD	Murdoch Childrens Research Institute	The University of Melbourne	Parkville	Victoria	Australia		The University of Melbourne	Melbourne	VIC	Australia		The University of Sydney	Sydney	NSW	Australia
Dr.	Reza			Alizadeh-Navaei	PhD	Gastrointestinal Cancer Research Center	Mazandaran University of Medical Sciences	Sari	Mazandaran	Iran
Dr.	Ala'a			Alkerwi	PhD		Luxembourg Institute of Health (LIH)	Strassen		Luxembourg
Dr.	Khalid	A.		Altirkawi	MD		King Saud University	Riyadh		Saudi_Arabia
Prof.	Nelson			Alvis-Guzman	PhD		Universidad de Cartagena	Cartagena de Indias		Colombia
Prof.	Bernhard	T		Baune	PhD	School of Medicine	University of Adelaide	Adelaide	South Australia	Australia
Dr.	Neeraj			Bedi	MD		College of Public Health and Tropical Medicine	Jazan		Saudi_Arabia
Dr.	Derrick	A.		Bennett	PhD	Nuffield Department of Population Health	University of Oxford	Oxford		United_Kingdom
Mr.	Addisu	S		Beyene	MPH	College of Health and Medical Science	Haramaya University	Harar		Ethiopia
Dr.	Zulfiqar	A.		Bhutta	PhD	Centre of Excellence in Women and Child Health	Aga Khan University	Karachi		Pakistan	Centre for Global Child Health	The Hospital for Sick Children	Toronto	ON	Canada
Mr.	Mulugeta	M.		Birhanu	MS		University of Groningen, UMCG	Groningen	Groningen	Netherlands		Mekelle University	Mekelle	Ayder 03	Ethiopia
Dr.	Hadi			Danawi	PhD		Walden University	Minneapolis	Minnesota	United_States
Dr.	Florian			Fischer	PhD	School of Public Health	Bielefeld University	Bielefed		Germany
Dr.	Seyed-Mohammad			Fereshtehnejad	PhD	Department of Neurobiology, Care Sciences and Society (NVS)	Karolinska Institutet	Stockholm		Sweden
Mr.	Tsegaye	Tewelde		Gebrehiwot	MPH		Jimma University	Jimma	Oromia	Ethiopia
Prof.	Paramjit	Singh		Gill	FRCGP	Warwick Medical School	University of Warwick	Coventry		United_Kingdom		University of Birmingham, UK	Birmingham		United_Kingdom
Prof.	Philimon	N		Gona	PhD		University of Massachusetts Boston	Boston	Massachusetts	United_States
Dr.	Vipin			Gupta	PhD	Department of Anthropology	University of Delhi	Delhi	Delhi	India
Mr.	Tesfa	Dejenie		Habtewold	MS		University of Groningen	Groningen		Netherlands		Debre Berhan University	Debre Berhan		Ethiopia
Prof.	Randah	Ribhi		Hamadeh	DPhil		Arabian Gulf University	Manama		Bahrain
Dr.	Samer			Hamidi	DrPH		Hamdan Bin Mohammed Smart University	Dubai		united_arab_emirates
Mr.	Habtamu	Abera		Hareri	MS		Addis Ababa university	Addis Ababa		Ethiopia
Ms.	Masako			Horino	MPH	Bureau of Child, Family & Community Wellness	Nevada Division of Public and Behavioral Health	Carson City	NV	United_States
Prof.	Mohamed			Hsairi	MD	Department of Epidemiology	Salah Azaiz Institute	Tunis	Tunis	Tunisia
Dr.	Mehdi			Javanbakht	PhD		University of Aberdeen	Aberdeen	Aberdeen	United_Kingdom
Mr.	Denny			John	MPH		International Center for Research on Women	New Delhi	Delhi	India
Prof.	Jost	B		Jonas	MD	Department of Ophthalmology, Medical Faculty Mannheim	Ruprecht-Karls-University Heidelberg	Mannheim	Germany	Germany
Dr.	Vasna			Joshua	PhD	National Institute of Epidemiology	Indian Council of Medical Research	Chennai		India
Dr.	Amir			Kasaeian	PhD	Hematology-Oncology and Stem Cell Transplantation Research Center	Tehran University of Medical Sciences	Tehran		Iran	Endocrinology and Metabolism Population Sciences Institute	Tehran University of Medical Sciences	Tehran		Iran
Mr.	Ezra	B		Ketema	MS		Mekelle University	Mekelle		Ethiopia
Prof.	Yousef	Saleh		Khader	ScD	Department of Community Medicine, Public Health and Family Medicine	Jordan University of Science and Technology	Irbid	Irbid	Jordan
Dr.	Ejaz	Ahmad		Khan	MD		Health Services Academy	Islamabad	Punjab	Pakistan
Dr.	Jagdish			Khubchandani	PhD	Department of Nutrition and Health Science	Ball State University	Muncie	Indiana	United_States
Dr.	Yun Jin			Kim	PhD	Faculty of Chinese Medicine	Southern University College	Skudai	Johor	Malaysia
Dr.	Yohannes			Kinfu	PhD	Centre for Research and Action in Public Health	University of Canberra	Canberra	Australian Capital Territory	Australia
Dr.	Yoshihiro			Kokubo	PhD	Department of Preventive Cardiology	National Cerebral and Cardiovascular Center	Suita	Osaka	Japan
Dr.	Heidi	J.		Larson	PhD	Department of Infectious Disease Epidemiology	London School of Hygiene & Tropical Medicine	London		United_Kingdom	Institute for Health Metrics and Evaluation	University of Washington	Seattle	WA	United_States
Dr.	Paul	H		Lee	PhD		Hong Kong Polytechnic University	Hong Kong		China
Prof.	Raimundas			Lunevicius	PhD		Aintree University Hospital National Health Service Foundation Trust	Liverpool		United_Kingdom	School of Medicine	University of Liverpool	Liverpool		United_Kingdom
Dr.	Hassan			Magdy Abd El Razek	MBBCH		Mansoura Faculty of Medicine	Mansoura		Egypt
Dr.	Mohammed			Magdy Abd El Razek	MBBCH	Aswan University Hospital	Aswan Faculty of Medicine	Aswan		Egypt
Prof.	Reza			Malekzadeh	MD	Digestive Diseases Research Institute	Tehran University of Medical Sciences	Tehran		Iran	Digestive Diseases Research Institute	Tehran University of Medical Sciences	Tehran		Iran
Mr.	Kedar	K		Mate	MSc		McGill University	Montreal	Quebec	Canada
Prof.	Ziad	A.		Memish	MD		Saudi Ministry of Health	Riyadh		Saudi_Arabia	College of Medicine	Alfaisal University	Riyadh		Saudi_Arabia
Mr.	Mubarek	Abera		Mengistie	MS		Jimma University	Jimma	Oromia	Ethiopia
Dr.	George	A.		Mensah	MD	Center for Translation Research and Implementation Science, National Heart, Lung, and Blood Institute	National Institutes of Health	Bethesda	MD	United_States
Dr.	Felix	Akpojene		Ogbo	MPH	Centre for Health Research	Western Sydney University	Sydney	New South Wales	Australia
Dr.	Farshad			Pourmalek	PhD		University of British Columbia	Vancouver	British Columbia	Canada
Dr.	Mostafa			Qorbani	PhD	Non-communicable Diseases Research Center	Alborz University of Medical Sciences	Karaj		Iran
Dr.	Anwar			Rafay	MS		Contech International Health Consultants	Lahore	Punjab	Pakistan		Contech School of Public Health	Lahore	Punjab	Pakistan
Prof.	Vafa			Rahimi-Movaghar	MD	Sina Trauma and Surgery Research Center	Tehran University of Medical Sciences	Tehran	Tehran	Iran
Prof.	Saleem	M		Rana	PhD		Contech School of Public Health	Lahore	Punjab	Pakistan		Contech International Health Consultants	Lahore	Punjab	Pakistan
Prof.	Salman			Rawaf	MD		Imperial College London	London		United_Kingdom
Prof.	Andre	M.	N.	Renzaho	PhD		Western Sydney University	Locked Bag 1797, Penrith 2751 NSW Australia	NSW	Australia
Dr.	Satar			Rezaei	PhD	School of Public Health	Kermanshah University of Medical Sciences	Kermanshah		Iran
Dr.	Mohammad Sadegh			Rezai	MD		Mazandaran University of Medical Sciences	Sari	Mazandaran	Iran
Dr.	Mahdi			Safdarian	MD		Sina Trauma & Surgery Research Center	Tehran		Iran
Dr.	Mohammad Ali			Sahraian	MD	MS Research Center, Neuroscience Institute	Tehran University of Medical Sciences	Tehran		Iran
Prof.	Payman			Salamati	MD	Sina Trauma and Surgery Research Center	Tehran University of Medical Sciences	Tehran	Tehran	Iran
Dr.	Abdallah	M		Samy	PhD		Ain Shams University	Cairo		Egypt
Dr.	Juan	Ramon		Sanabria	MD	J Edwards School of Medicine	Marshall Univeristy	Huntington	WV	United_States		Case Western Reserve University	Cleveland	OH	United_States
Dr.	Milena	M		Santric Milicevic	PhD	Institute of Social Medicine, Faculty of Medicine	University of Belgrade	Belgrade	Serbia	Serbia	Centre School of Public Health and Health Management, Faculty of Medicine	University of Belgrade	Belgrade	Serbia	Serbia
Prof.	Benn			Sartorius	PhD	Public Health Medicine, School of Nursing and Public Health	University of KwaZulu-Natal	Durban		South_Africa	UKZN Gastrointestinal Cancer Research Centre	South African Medical Research Council (SAMRC)	Durban		South_Africa
Dr.	Sadaf	G		Sepanlou	PhD	Digestive Diseases Research Institute	Tehran University of Medical Sciences	Tehran	Tehran	Iran
Dr.	Masood	Ali		Shaikh	MD		Independent Consultant	Karachi		Pakistan
Dr.	Rahman			Shiri	PhD	Finnish Institute of Occupational Health, Work Organizations, Work Disability Program, Department of Public Health, Faculty of Medicine	University of Helsinki	Helsinki		Finland
Dr.	Diego	Augusto	Santos	Silva	PhD		Federal University of Santa Catarina	Florianopolis	SC - SANTA CATARINA	Brazil
Dr.	Jasvinder	A.		Singh	MD		University of Alabama at Birmingham and Birmingham Veterans Affairs Medical Center	Birmingham	Alabama	United_States
Dr.	Abdullah	Sulieman		Terkawi	MD	Department of Anesthesiology	University of Virginia	Charlottesville	VA	United_States	Department of Anesthesiology	King Fahad Medical City	Riyadh		Saudi_Arabia	Outcomes Research Consortium	Cleveland Clinic	Cleveland	OH	United_States
Mr.	Tenaw	Yimer		Tiruye	MPH		Debre Markos University	Debre Markos		Ethiopia
Dr.	Kingsley	Nnanna		Ukwaja	MD	Department of Internal Medicine	Federal Teaching Hospital	Abakaliki	Ebonyi State	Nigeria
Prof.	Tommi			Vasankari	PhD		UKK Institute for Health Promotion Research	Tampere		Finland
Prof.	Vasiliy	Victorovich		Vlassov	MD		National Research University Higher School of Economics	Moscow		Russia
Mr.	Tolassa			Wakayo	MS		Jimma University	Jimma	Oromia	Ethiopia
Dr.	Andrea			Werdecker	PhD	Competence Center Mortality-Follow-Up of the German National Cohort	Federal Institute for Population Research	Wiesbaden	Hessen	Germany
Mr.	Naohiro			Yonemoto	MPH	Department of Biostatistics, School of Public Health	Kyoto University	Kyoto		Japan
Prof.	Mustafa	Z		Younis	DrPH		Jackson State University	Jackson	MS	United_States
Dr.	Aisha	O		Jumaan	PhD		Independent Consultant	Seattle	Washington	United_States
Prof.	Theo			Vos	PhD	Institute for Health Metrics and Evaluation	University of Washington	Seattle	Washington	United_States
Prof.	Mohsen			Naghavi	PhD	Institute for Health Metrics and Evaluation	University of Washington	Seattle	Washington	United_States
Prof.	Simon	I.		Hay	DSc	Oxford Big Data Institute, Li Ka Shing Centre for Health Information and Discovery	University of Oxford	Oxford		United_Kingdom	Institute for Health Metrics and Evaluation	University of Washington	Seattle	Washington	United_States
Prof.	Christopher	J	L	Murray	DPhil	Institute for Health Metrics and Evaluation	University of Washington	Seattle	Washington	United_States
Prof.	Ali	H.		Mokdad	PhD	Institute for Health Metrics and Evaluation	University of Washington	Seattle	Washington	United_States
